# Supplementary material for: Comparative Study of a Series of 99mTc(CO)3 Mannosylated Dextran Derivatives for Sentinel Lymph Node Detection
Source: Molecules. 2021 Aug 7;26(16):4797. doi: 10.3390/molecules26164797 (PMC8400719; doi:10.3390/molecules26164797)
Supplement: Supplementary file 1 [file molecules-26-04797-s001.zip]

Archive with 1 entries (1 files):
- molecules-1318803-supplementary.pdf
